# Supplementary material for: Potential Novel Genotype of “Bopivirus B” from Sheep in Türkiye: Epidemiology and Molecular Characterization
Source: Pathogens. 2026 Jan 5;15(1):52. doi: 10.3390/pathogens15010052 (PMC12845433; doi:10.3390/pathogens15010052)
Supplement: Supplementary file 1 [file pathogens-15-00052-s001.zip]

Archive with 1 entries (1 files):
- pathogens-4056675-supplementary.pdf
